# Supplementary material for: Genetic Diversity of Fowlpox Virus and Putative Genes Involved in Its Pathogenicity
Source: Microbiol Spectr. 2022 Sep 8;10(5):e01415-22. doi: 10.1128/spectrum.01415-22 (PMC9603804; doi:10.1128/spectrum.01415-22)
Supplement: Supplemental file 1 — Download spectrum.01415-22-s0001.xlsx, XLSX file, 0.03 MB [file spectrum.01415-22-s0001.xlsx]

## Sheet: 40 ORF 변이
		Table S1. Comparison of the sequences aligned from the selected 40 ORFs of 21 FPVs (Note: Table S1 have long pages, therefore, for reading convenience it is provided at the end of the Supporting online materials)
	Strain	FPV ORF 3 (= 258)			11				12				17				18				26			27					32			40			59				61					64				71
		C-type lectin gene			α-SNAP				Ankyrin repeat gene family protein				V-type Ig domain				Ankyrin repeat gene family protein				Ankyrin repeat gene family protein			G protein-coupled receptor gene					DNase II			Serpin gene			Deoxycytidine kinase				CC chemokine gene					Glutathione peroxidase				Phosphopantothenate-cysteine
		ORF*	Size	Insertion	ORF	Size	Deletion	Mutation	ORF	Size	Insertion	Mutation	ORF	Size	Insertion	Mutation	ORF	Size	Mutation		ORF	Size	Mutation	ORF	Size	Insertion	Deletion	Mutation	ORF	Size	Mutation	ORF	Size	Mutation	ORF	Size	Deletion	Mutation	ORF	Size	Insertion	Deletion	Mutation	ORF	Size	Deletion	Mutation	ORF	Size
1	99866	3	115	-	9	293	-	-	10	327	-	-	16	245	-	R122Q	17	700	N587T		25	436	-	26	336	-	-	Y144H	31	375	-	40	337	-	58	207	208-219	K207N	60	129	-	-	-	63, 64	42, 133	-	-	72	289
2	05113	3	115	-	9	293	-	-	10	327	-	-	16	245	-	R122Q	17	700	N587T		25	436	-	26	336	-	-	Y144H	31	375	-	40	337	-	58	219	-	-	60	129	-	-	G95D	63, 64	42, 133	-	-	72	289
3	10D392	3	123	2-9	8	293	-	-	9	331	2-5	-	15	245	-	R122Q	16	700	N587T		24	436	A124S, Y326H	25	337	215L	-	C248F, A324T	30	375	D111E	39	337	-	57	219	-	-	59	131	14-15	-	-	62, 63	42, 133	-	-	70	289
4	13D121	3	115	-	9	293	-	-	10	327	-	-	17	245	-	R122Q	18	700	N587T		26	436	-	27	336	-	-	Y144H	32	375	-	41	337	-	59	219	-	-	61	129	-	-	-	64, 65	42, 133	-	-	73	289
5	14D047	3	115	-	9	293	-	-	10	327	-	-	16	245	-	R122Q	17	700	N587T		25	436	-	26	336	-	-	Y144H	31	375	-	40	337	-	58	219	-	-	60	129	-	-	-	63, 64	42, 133	-	-	72	289
6	15D039	3	123	2-9	8	293	-	-	9	331	2-5	-	15	245	-	R122Q, V160L	16	700	N587T		24	436	A124S, Y326H	25	337	215L	-	C248F, A324T	30	375	D111E	39	337	-	57	219	-	-	59	129	-	-	-	62, 63	42, 133	-	-	70	289
7	18Q061	3	115	-	9	293	-	-	10	327	-	-	16	245	-	R122Q	17	700	M252I, N587T		25	436	E333K	26	336	-	-	Y144H	31	375	-	40	337	-	58	219	-	-	60	129	-	-	-	63, 64	42, 133	-	-	72	289
8	18R056	3	115	-	9	293	-	-	10	327	-	-	17	245	-	R122Q	18	700	M252I, N587T		26	436	E333K	27	336	-	-	Y144H	32	375	-	41	337	-	59	219	-	-	61	129	-	-	-	64, 65	42, 133	-	-	73	289
9	18R059	3	115	-	9	293	-	-	10	327	-	-	17	245	-	R122Q	18	700	M252I, N587T		26	436	E333K	27	336	-	-	Y144H	32	375	-	41	337	-	59	219	-	-	61	129	-	-	-	64, 65	42, 133	-	-	73	289
10	19D064	3	115	-	9	293	-	-	10	327	-	-	16	245	-	R122Q	17	700	N587T		25	436	-	26	336	-	-	Y144H	31	375	-	40	337	-	58	219	-	-	60	129	-	-	-	63, 64	42, 133	-	-	72	289
11	2755	3	115	-	9	293	-	-	10	327	-	-	17	245	-	-	18	700	-		26	436	-	27, 28	139, 88	-	140-218	-	33	375	-	42, 43	71, 264	-	61	219	-	-	63	129	-	-	-	66, 67	42, 133	-	-	75	289
12	USDA_2000	3	115	-	9	278	3-17	D2Q, 18-25	10	327	-	-	16	245	-	-	17	700	-		25	436	-	26	336	-	-	-	31	232	-	40	337	-	58	219	-	-	60	129	-	-	-	63, 64	42, 133	-	-	72	289
13	MN00.2	3	115	-	9	278	3-17	D2Q, 18-25, A121V	10	327		F185S	17	245	-	-	18	700	K667N		26	436	T409M	27	336	-	-	-	32	375	-	41	337	-	59	219	-	-	61	129	-	-	-	64, 65	42, 133	-	-	73	289
14	SD15-670.2	3	115	-	9	278	3-17	D2Q, 18-25	10	327	-	-	17	246	168V	R122Q, L87I, A157T	18	700	K667N		26	436	-	27	336	-	-	-	32	375	-	41	337	-	59	219	-	-	61	130	14-15	65	K46I	64, 65	42, 133	-	-	73	289
15	V-CMP	3	123	2-9	10	293	-	-	11	331	2-5	-	17	245	-	-	18	700	V546A		26	436	-	27	331	-	330-334	-	32	375	-	41	337	-	59	219	-	-	61	129	-	-	-	64, 65	42, 133	-	-	73, 74, 75	150, 34, 70
16	V-DS	3	123	2-9	9	293	-	-	10	331	2-5	-	17	245	-	-	18	700	V546A		26	436	-	27	331	-	330-334	-	32	375	-	41	337	-	59	219	-	-	61	129	-	-	-	64, 65	42, 133	-	-	73, 74, 76	150, 34, 70
17	V-KR	3	123	2-9	10	293	-	-	11	331	2-5	-	18	245	-	-	19	700	V546A		27	436	-	28	331	-	330-334	-	33	375	-	42	337	-	60	219	-	-	62	129	-	-	-	65, 66	42, 133	-	-	74, 75, 76	150, 34, 70
18	V-JA	3	115	-	9	278	3-17	D2Q, 18-25	10	327	-	-	17	245	-	-	18	700	-		26	436	-	27	336	-	-	-	33, 34	140, 88	-	42	337	-	60	219	-	-	62	129	-	-	-	65, 66	42, 70	71-133	C68V, K69S	75	289
19	V-POXINE	3	115	-	9	293	-	-	10	327	-	-	17	245	-	-	18	700	-		26	436	-	27	336	-	-	-	32	375	-	41	337	-	59	219	-	-	61	129	-	-	-	64, 65	42, 133	-	-	73	289
20	V-BLEN	3	123	2-9	10	293	-	-	11	331	2-5	-	17	245	-	-	18	700	-		26	436	-	27	336	-	-	-	32	232	-	41	337	-	59	219	-	-	61	129	-	-	-	64, 65	42, 133	-	-	72	289
21	FP9 (HP1-438P)	2	115	-	8	293	-	-	9	327	-	-	16	245	-	-	17	700	A215E, V546A		25	436	N186K	26	331	-	330-334	-	31	375	-	40	337	Q61P	58	219	-	-	60	129	-	-	-	63, 64	42, 133	-	-	72,73	168,70
		* Each number of ORF is newly designated and annotated using the Prokka tool
		† ORF97: Korean all strains have 9 amino acid point mutations of D87A, R191P, N222K, I312R, K336R, S509R, T520S, V532G, Q767H.
		‡ ORF97: MN00.2 and SD15-670.2 have 10 amino acid point mutations of R191P, N222K, T226A, I312R, K336R, S509R, T520S, V532G, I602M, T675N.
		§ ORF98: Korean all strains have 5 amino acid point mutations of R328I, R431L, T619N, Y1099H, G1770V
		¶ ORF99: Korean all strains have 11 amino acid point mutations of D101G, S159P, I165T, G170N, D175N, A177V, D186G, K212T, Y1351H, K1446E, T1819P.
		# ORF123: MN00.2 have nine amino acid point mutations of Q350E, D375N, R512K, H542Y, R673S, D704H, V820A, D1535G, S1603A and SD15-670.2 show multiple mutation of position 1469~1491 ((RRILFRLFGKILIITVVILVSLGT).
		** ORF168: There is various number motif that consist of 12 amino acid (TSSSVSGLAPQG). Challenge virus has 4 motif, vaccine strains have 6~7 motif, strains 15D039, 18Q061 and 2755 have 1 motif, but nine Korean strains have no motif.
		†† nt : not detected
[truncated: 103 more columns]
