# Supplementary material for: Genetic Diversity of Fowlpox Virus and Putative Genes Involved in Its Pathogenicity
Source: Microbiol Spectr. 2022 Sep 8;10(5):e01415-22. doi: 10.1128/spectrum.01415-22 (PMC9603804; doi:10.1128/spectrum.01415-22)
Supplement: Supplemental file 2 — Download spectrum.01415-22-s0002.xlsx, XLSX file, 0.08 MB [file spectrum.01415-22-s0002.xlsx]

## Sheet: Sheet1
	Table S2. Comparion of ORFs of fowlpox attenuated strains and the 2755 strain (Note: Table S2 have long pages therefore for reading convenience it is provided at the end of the Supporting online materials)
FPV ORF	function		2755					FP5						V-cmp						V-ds						V-kr
		ORF	Start	End	+/-	size (nt)	size (aa)	ORF	Start	End	+/-	size (nt)	size (aa)	ORF	Start	End	+/-	size (nt)	size (aa)	ORF	Start	End	+/-	size (nt)	size (aa)	ORF	Start	End	+/-	size (nt)	size (aa)
			198	1830	+	1633			237	3885	+	3649	1215.33
1	C-type lectin gene	1	1876	2493	-	618	205							1	1876	2493	-	618	205	1	1875	2492	-	618	205	1	1875	2492	-	618	205
2	hypothetical protein	2	3369	4037	+	669	222	1	4004	4672	+	669	222	2	3369	4037	+	669	222	2	3368	4036	+	669	222	2	3368	4036	+	669	222
3	C-type lectin gene family protein	3	4502	4849	-	348	115	2	5137	5484	-	348	115	3	4502	4873	-	372	123	3	4501	4872	-	372	123	3	4501	4872	-	372	123
5	EFc gene family protein	4	5223	5591	-	369	122	3	5858	6226	-	369	122	4	5223	5591	-	369	122	4	5222	5590	-	369	122	4	5222	5590	-	369	122
6	C4L|C10L-like gene family protein	5	5933	7189	+	1257	418	4	6568	7824	+	1257	418	5	5933	7189	+	1257	418	5	5932	7188	+	1257	418	5	5932	7188	+	1257	418
8	C-type lectin gene family protein	6	7683	8186	+	504	167	5	8318	8821	+	504	167	6	7683	8186	+	504	167	6	7682	8185	+	504	167	6	7682	8185	+	504	167
9	hypothetical protein	7	8776	8922	+	147	48	6	9411	9557	+	147	48	7	8776	8922	+	147	48							7	8775	8921	+	147	48
10	Serpin gene family protein	8	9125	10192	-	1068	355	7	9760	10827	-	1068	355	8	9125	10192	-	1068	355	7	9124	10191	-	1068	355	8	9124	10191	-	1068	355
11	alpha-SNAP	9	10278	11159	-	882	293	8	10913	11794	-	882	293	9	10278	11159	-	882	293	8	10277	11158	-	882	293	9	10277	11158	-	882	293
12	Ankyrin repeat gene family protein	10	12039	13022	-	984	327	9	12674	13657	-	984	327	10	12039	13034	-	996	331	9	12038	13033	-	996	331	10	12038	13033	-	996	331
	hypothetical protein	11	13196	13312	-	117	38	10	13831	13947	-	117	38	11	13196	13312	-	117	38	10	13195	13311	-	117	38	11	13195	13311	-	117	38
13	hypothetical protein	12	13709	13891	-	183	60	11	14344	14526	-	183	60	12	13709	13891	-	183	60	11	13708	13890	-	183	60	12	13708	13890	-	183	60
14	Ankyrin repeat gene family protein	13	13917	15230	-	1314	437	12	14552	15865	-	1314	437	13	13917	15230	-	1314	437	12	13916	15229	-	1314	437	13	13916	15229	-	1314	437
	hypothetical protein	14	15344	15484	-	141	46	13	15979	16119	-	141	46	14	15344	15484	-	141	46							14	15343	15483	-	141	46
15	hypothetical protein	15	15651	16184	-	534	177	14	16286	16819	-	534	177	15	15651	16184	-	534	177	13	15650	16183	-	534	177	15	15650	16183	-	534	177
16	hypothetical protein	16	16360	17070	-	711	236	15	16995	17705	-	711	236	16	16360	17076	-	717	238	14	16359	17069	-	711	236	16	16359	17075	-	717	238
17	V-type Ig domain	17	17184	17921	-	738	245	16	17819	18556	-	738	245	17	17184	17921	-	738	245	15	17183	17920	-	738	245	17	17183	17920	-	738	245
18	Ankyrin repeat gene family protein	18	17997	20099	-	2103	700	17	18632	20734	-	2103	700	18	17997	20099	-	2103	700	16	17996	20098	-	2103	700	18	17996	20098	-	2103	700
19	hypothetical protein	19	20181	20495	-	315	104	18	20816	21130	-	315	104	19	20181	20495	-	315	104	17	20180	20494	-	315	104	19	20180	20494	-	315	104
20	C4L|C10L-like gene family protein (vaccinia C10L)	20	21030	22310	-	1281	426	19	21665	22945	-	1281	426	20	21030	22310	-	1281	426	18	21029	22309	-	1281	426	20	21029	22309	-	1281	426
21	G protein-coupled receptor gene family protein	21	22401	23363	+	963	320	20	23036	23998	+	963	320	21	22401	23363	+	963	320	19	22400	23362	+	963	320	21	22400	23362	+	963	320
22	Ankyrin repeat gene family protein	22	23383	25119	-	1737	578	21	23325	25061	-	1737	578	22	23325	25061	-	1737	578	20	23325	25061	-	1737	578	22	23325	25061	-	1737	578
23	Ankyrin repeat gene family protein	23	25200	26504	-	1305	434	22	25142	26446	-	1305	434	23	25142	26446	-	1305	434	21	25142	26446	-	1305	434	23	25142	26446	-	1305	434
24	Ankyrin repeat gene family protein	24	26570	28360	-	1791	596	23	26512	28302	-	1791	596	24	26512	28302	-	1791	596	22	26512	28302	-	1791	596	24	26512	28302	-	1791	596
25	hypothetical protein	25	28463	29074	-	612	203	24	28405	29016	-	612	203	25	28405	29016	-	612	203	23	28405	29016	-	612	203	25	28405	29016	-	612	203
26	Ankyrin repeat gene family protein	26	29452	30762	-	1311	436	25	29394	30704	-	1311	436	26	29394	30704	-	1311	436	24	29394	30704	-	1311	436	26	29394	30704	-	1311	436
27	G protein-coupled receptor gene family protein	27	30804	31223	+	420	139	26	30746	31756	+	1011	336	27	30746	31756	+	1011	336	25	30746	31756	+	1011	336	27	30746	31756	+	1011	336
	G protein-coupled receptor gene family protein	28	31427	31813	+	387	128
28	hypothetical protein	29	31864	32406	+	543	180	27	31807	32349	+	543	180	28	31807	32349	+	543	180	26	31807	32349	+	543	180	28	31807	32349	+	543	180
29	hypothetical protein	30	33029	33403	-	375	124	28	32969	33343	-	375	124	29	32969	33343	-	375	124	27	32969	33343	-	375	124	29	32969	33343	-	375	124
30	Alkaline phosphodiesterase	31	33504	35957	-	2454	817	29	33444	35897	-	2454	817	30	33444	35897	-	2454	817	28	33444	35897	-	2454	817	30	33444	35897	-	2454	817
31	Ankyrin repeat gene family protein	32	36082	37107	-	1026	341	30	36703	37728	-	1026	341	31	36067	37092	-	1026	341	29	36066	37091	-	1026	341	31	36066	37091	-	1026	341
32	DNase II	33	37167	38294	-	1128	375	31	37788	38915	-	1128	375	32	37152	38279	-	1128	375	30	37151	38278	-	1128	375	32	37151	38278	-	1128	375
	hypothetical protein	34	38456	38614	-	159	52	32	39086	39244	-	159	52	33	38450	38608	-	159	52	31	38449	38607	-	159	52	33	38449	38607	-	159	52
33	alpha-SNAP	35	38680	39543	-	864	287	33	39310	40173	-	864	287	34	38674	39537	-	864	287	32	38673	39536	-	864	287	34	38673	39536	-	864	287
34	Ankyrin repeat gene family protein	36	39584	40831	-	1248	415	34	40214	41461	-	1248	415	35	39578	40825	-	1248	415	33	39577	40824	-	1248	415	35	39577	40824	-	1248	415
35	hypothetical protein	37	41015	41422	-	408	135	35	41645	42052	-	408	135	36	41009	41416	-	408	135	34	41008	41415	-	408	135	36	41008	41415	-	408	135
36	hypothetical protein	38	41460	41921	-	462	153	36	42090	42551	-	462	153	37	41454	41873	-	420	139	35	41453	41872	-	420	139	37	41453	41872	-	420	139
37	hypothetical protein	39	41926	42414	-	489	162	37	42556	43044	-	489	162	38	41920	42408	-	489	162	36	41919	42407	-	489	162	38	41919	42407	-	489	162
38	dUTP pyrophosphatase vaccinia F2L homolog	40	42411	42848	-	438	145	38	43041	43478	-	438	145	39	42405	42842	-	438	145	37	42404	42841	-	438	145	39	42404	42841	-	438	145
39	Bcl-2 protein	41	42899	43426	-	528	175	39	43529	44056	-	528	175	40	42893	43420	-	528	175	38	42892	43419	-	528	175	40	42892	43419	-	528	175
40	Serpin gene family protein	42	43471	44265	-	795	264	40	44101	45114	-	1014	337	41	43465	44478	-	1014	337	39	43464	44477	-	1014	337	41	43464	44477	-	1014	337
	Serpin gene family protein	43	44270	44485	-	216	71
41	hypothetical protein	44	44567	45187	-	621	206	41	45196	45816	-	621	206	42	44560	45180	-	621	206	40	44559	45179	-	621	206	42	44559	45179	-	621	206
43	DNA ligase	45	45272	46966	-	1695	564	42	45901	47595	-	1695	564	43	45265	46959	-	1695	564	41	45264	46958	-	1695	564	43	45264	46958	-	1695	564
44	Serpin gene family protein	46	47000	48076	-	1077	358	43	47629	48705	-	1077	358	44	46993	48069	-	1077	358	42	46992	48068	-	1077	358	44	46992	48068	-	1077	358
46	Hydroxysteroid dehydrogenase	47	48125	49237	-	1113	370	44	48754	49866	-	1113	370	45	48118	49230	-	1113	370	43	48117	49229	-	1113	370	45	48117	49229	-	1113	370
47	Semaphorin vaccinia A39R homolog	48	49289	51127	-	1839	612	45	49918	51756	-	1839	612	46	49282	51120	-	1839	612	44	49281	51119	-	1839	612	46	49281	51119	-	1839	612
	hypothetical protein	49	51271	51432	-	162	53	46	51900	52061	-	162	53	47	51264	51425	-	162	53	45	51263	51424	-	162	53	47	51263	51424	-	162	53
48	GNS1|SUR4 protein	50	51577	52362	+	786	261	47	52206	52991	+	786	261	48	51570	52355	+	786	261	46	51569	52354	+	786	261	48	51569	52354	+	786	261
49	Late transcription factor	51	52438	52902	+	465	154	48	53067	53531	+	465	154	49	52431	52895	+	465	154	47	52430	52894	+	465	154	49	52430	52894	+	465	154
50	Rifampicin resistance N3L protein	52	52923	54581	+	1659	552	49	53552	55210	+	1659	552	50	52916	54574	+	1659	552	48	52915	54573	+	1659	552	50	52915	54573	+	1659	552
51	mRNA capping enzyme, small subunit	53	54613	55482	+	870	289	50	55242	56111	+	870	289	51	54606	55475	+	870	289	49	54605	55474	+	870	289	51	54605	55474	+	870	289
52	NPH-I, trancription termination factor	54	55557	57470	+	1914	637	51	56186	58099	+	1914	637	52	55550	57463	+	1914	637	50	55549	57462	+	1914	637	52	55549	57462	+	1914	637
53	mutT motif, gene expression regulator	55	57474	58151	-	678	225	52	58103	58780	-	678	225	53	57467	58144	-	678	225	51	57466	58143	-	678	225	53	57466	58143	-	678	225
54	mutT motif	56	58135	58830	-	696	231	53	59141	59257	-	117	38	54	58128	58823	-	696	231	52	58127	58822	-	696	231	54	58127	58822	-	696	231
55	V-type Ig domain	57	59080	59907	-	828	275	54	59704	60531	-	828	275	55	59073	59900	-	828	275	53	59072	59899	-	828	275	55	59072	59899	-	828	275
56	RNA polymerase subunit	58	60071	60556	-	486	161	55	60695	61180	-	486	161	56	60064	60549	-	486	161	54	60063	60548	-	486	161	56	60063	60548	-	486	161
57	Early transcription factor small subunit	59	60543	62444	-	1902	633	56	61167	63068	-	1902	633	57	60536	62437	-	1902	633	55	60535	62436	-	1902	633	57	60535	62436	-	1902	633
58	NTPase, DNA replication	60	62425	64800	-	2376	791	57	63049	65424	-	2376	791	58	62418	64793	-	2376	791	56	62417	64792	-	2376	791	58	62417	64792	-	2376	791
59	Deoxycytidine kinase	61	65741	66400	+	660	219	58	66365	67024	+	660	219	59	65734	66393	+	660	219	57	65733	66392	+	660	219	59	65733	66392	+	660	219
60	CC chemokine gene family protein	62	66445	67011	-	567	188	59	67069	67635	-	567	188	60	66438	66941	-	504	167	58	66437	66940	-	504	167	60	66437	66940	-	504	167
61	CC chemokine gene family protein	63	67385	67774	-	390	129	60	68009	68398	-	390	129	61	67378	67767	-	390	129	59	67377	67766	-	390	129	61	67377	67766	-	390	129
62	Uracil DNA glycosylase	64	67870	68526	-	657	218	61	68494	69150	-	657	218	62	67863	68519	-	657	218	60	67862	68518	-	657	218	62	67862	68518	-	657	218
63	hypothetical protein	65	68574	69776	-	1203	400	62	69198	70400	-	1203	400	63	68567	69769	-	1203	400	61	68566	69768	-	1203	400	63	68566	69768	-	1203	400
64	Glutathione peroxidase	66	69948	70076	+	129	42	63	70572	70700	+	129	42	64	69941	70069	+	129	42	62	69940	70068	+	129	42	64	69940	70068	+	129	42
	Glutathione peroxidase	67	70149	70550	+	402	133	64	70773	71174	+	402	133	65	70142	70543	+	402	133	63	70141	70542	+	402	133	65	70141	70542	+	402	133
65	hypothetical protein	68	70554	70889	+	336	111	65	71178	71513	+	336	111	66	70547	70882	+	336	111	64	70546	70881	+	336	111	66	70546	70881	+	336	111
66	hypothetical protein	69	70864	71232	-	369	122							67	70857	71225	-	369	122	65	70856	71224	-	369	122	67	70856	71224	-	369	122
67	HT motif gene family protein	70	71348	71602	-	255	84	66	71972	72226	-	255	84	68	71342	71596	-	255	84	66	71341	71595	-	255	84	68	71341	71595	-	255	84
68	hypothetical protein	71	71990	72391	-	402	133	67	72614	73015	-	402	133	69	71984	72385	-	402	133	67	71983	72384	-	402	133	69	71983	72384	-	402	133
69	Virion protein	72	72465	73277	-	813	270	68	73089	73901	-	813	270	70	72459	73271	-	813	270	68	72458	73270	-	813	270	70	72458	73270	-	813	270
70	T10 gene product	73	73403	74224	+	822	273	69	74027	74203	+	177	58	71	73397	73573	+	177	58	69	73396	73572	+	177	58	71	73396	73572	+	177	58
	T10 gene product							70	74602	74847	+	246	81	72	73972	74217	+	246	81	70	73971	74216	+	246	81	72	73971	74216	+	246	81
	ubiquitin-like	74	74455	74559	-	105	34	71	75078	75182	-	105	34
71	hypothetical protein	75	74629	75498	-	870	289	72	75363	75869	-	507	168	73	74622	75074	-	453	150	71	74621	75073	-	453	150	73	74621	75073	-	453	150
	hypothetical protein							73	75909	76121	-	213	70	74	75135	75239	-	105	34	72	75134	75238	-	105	34	74	75134	75238	-	105	34
	hypothetical protein													75	75279	75491	-	213	70	73	75278	75490	-	213	70	75	75278	75490	-	213	70
72	beta-Nerve growth factor	76	75685	76245	-	561	186	74	76308	76868	-	561	186	76	75678	76238	-	561	186	74	75677	76237	-	561	186	76	75677	76237	-	561	186
73	Interleukin binding protein	77	76267	76788	-	522	173	75	76890	77411	-	522	173	77	76260	76784	-	525	174	75	76259	76783	-	525	174	77	76259	76783	-	525	174
74	hypothetical protein	78	77046	77360	-	315	104	76	77669	77983	-	315	104	78	77039	77353	-	315	104	76	77038	77352	-	315	104	78	77038	77352	-	315	104
75	N1R|p28 gene family protein	79	77364	77963	-	600	199	77	77987	78586	-	600	199	79	77357	77956	-	600	199	77	77356	77955	-	600	199	79	77356	77955	-	600	199
76	beta-Nerve growth factor	80	78032	78466	-	435	144	78	78655	79089	-	435	144	80	78025	78459	-	435	144	78	78024	78458	-	435	144	80	78024	78458	-	435	144
77	Glutaredoxin vaccinia G4L and Molluscum contagiosum virus MC059L homolog	81	78578	78955	+	378	125	79	79201	79578	+	378	125	81	78571	78948	+	378	125	79	78570	78947	+	378	125	81	78570	78947	+	378	125
78	Putative elongation factor	82	78928	79605	-	678	225	80	79551	80228	-	678	225	82	78921	79598	-	678	225	80	78920	79597	-	678	225	82	78920	79597	-	678	225
79	hypothetical protein	83	79677	79910	+	234	77	81	80300	80533	+	234	77	83	79670	79903	+	234	77	81	79669	79902	+	234	77	83	79669	79902	+	234	77
80	Transforming growth factor-beta	84	79937	81028	-	1092	363	82	80560	81651	-	1092	363	84	79930	81021	-	1092	363	82	79929	81020	-	1092	363	84	79929	81020	-	1092	363
81	Metalloprotease	85	81100	82980	+	1881	626	83	81723	83603	+	1881	626	85	81138	82973	+	1836	611	83	81092	82972	+	1881	626	85	81137	82972	+	1836	611
82	RNA helicase|NPH-II	86	82964	85012	-	2049	682	84	83587	85635	-	2049	682	86	82957	85005	-	2049	682	84	82956	85004	-	2049	682	86	82956	85004	-	2049	682
83	Virion core protein	87	85045	86310	+	1266	421	85	85668	86933	+	1266	421	87	85038	86303	+	1266	421	85	85037	86302	+	1266	421	87	85037	86302	+	1266	421
84	vaccinia I6L and Molluscum contagiosum virus MC048L homolog	88	86313	87485	+	1173	390	86	86936	88108	+	1173	390	88	86306	87478	+	1173	390	86	86305	87477	+	1173	390	88	86305	87477	+	1173	390
85	hypothetical protein	89	87486	87731	+	246	81	87	88109	88354	+	246	81	89	87479	87724	+	246	81	87	87478	87723	+	246	81	89	87478	87723	+	246	81
86	Thymidine kinase	90	87741	88292	+	552	183	88	88364	88915	+	552	183	90	87734	88285	+	552	183	88	87733	88284	+	552	183	90	87733	88284	+	552	183
87	HT motif gene family protein	91	88369	88644	+	276	91	89	88992	89267	+	276	91	91	88362	88637	+	276	91	89	88361	88636	+	276	91	91	88361	88636	+	276	91
88	DNA-binding phosphoprotein	92	88677	89549	+	873	290	90	89300	90172	+	873	290	92	88670	89542	+	873	290	90	88669	89541	+	873	290	92	88669	89541	+	873	290
89	hypothetical protein	93	89550	89747	+	198	65	91	90173	90370	+	198	65	93	89543	89740	+	198	65	91	89542	89739	+	198	65	93	89542	89739	+	198	65
90	Virion protein	94	89754	90689	+	936	311	92	90377	91312	+	936	311	94	89747	90682	+	936	311	92	89746	90681	+	936	311	94	89746	90681	+	936	311
91	hypothetical protein	95	90854	92824	+	1971	656	93	91477	93447	+	1971	656	95	90847	92817	+	1971	656	93	90846	92816	+	1971	656	95	90846	92816	+	1971	656
92	hypothetical protein	96	92766	93161	+	396	131	94	93389	93784	+	396	131	96	92759	93154	+	396	131	94	92758	93153	+	396	131	96	92758	93153	+	396	131
93	hypothetical protein	97	93158	93442	-	285	94	95	93781	94065	-	285	94	97	93151	93435	-	285	94	95	93150	93434	-	285	94	97	93150	93434	-	285	94
94	DNA polymerase	98	93469	96435	+	2967	988	96	94092	97058	+	2967	988	98	93462	96428	+	2967	988	96	93461	96427	+	2967	988	98	93461	96427	+	2967	988
95	hypothetical protein	99	96427	97245	-	819	272	97	97050	97868	-	819	272	99	96420	97238	-	819	272	97	96419	97237	-	819	272	99	96419	97237	-	819	272
96	hypothetical protein	100	97238	98953	-	1716	571	98	97861	99576	-	1716	571	100	97231	98946	-	1716	571	98	97230	98945	-	1716	571	100	97230	98945	-	1716	571
97	variola B22R gene family protein	101	99079	104817	-	5739	1912
98	variola B22R gene family protein	102	104883	110276	-	5394	1797	99	99702	105068	-	5367	1788	101	99072	104456	-	5385	1794	99	99071	104455	-	5385	1794	101	99071	104455	-	5385	1794
99	variola B22R gene family protein	103	110535	116384	-	5850	1949	100	105327	111176	-	5850	1949	102	104697	110546	-	5850	1949	100	104696	110545	-	5850	1949	102	104696	110545	-	5850	1949
100	RNA polymerase subunit, RPO30	104	116451	116999	+	549	182	101	111243	111791	+	549	182	103	110622	111161	+	540	179	101	110618	111160	+	543	180	103	110618	111160	+	543	180
101	hypothetical protein	105	117052	119205	+	2154	717	102	111844	113997	+	2154	717	104	111214	113367	+	2154	717	102	111213	113366	+	2154	717	104	111213	113366	+	2154	717
102	Poly(A) polymerase large subunit, PAP-L	106	119192	120610	+	1419	472	103	113984	115402	+	1419	472	105	113354	114772	+	1419	472	103	113353	114771	+	1419	472	105	113353	114771	+	1419	472
103	DNA-binding, virion core phosphoprotein	107	120604	120948	-	345	114	104	115396	115740	-	345	114	106	114766	115110	-	345	114	104	114765	115109	-	345	114	106	114765	115109	-	345	114
104	hypothetical protein	108	121025	121657	+	633	210	105	115817	116239	+	423	140	107	115187	115609	+	423	140	105	115186	115608	+	423	140	107	115186	115608	+	423	140
	hypothetical protein							106	116275	116451	+	177	58	108	115645	115821	+	177	58	106	115644	115820	+	177	58	108	115644	115820	+	177	58
105	hypothetical protein	109	121782	122228	+	447	148	107	116576	117022	+	447	148	109	115946	116392	+	447	148	107	115945	116391	+	447	148	109	115945	116391	+	447	148
106	hypothetical protein	110	122447	122734	+	288	95	108	117314	117529	+	216	71	110	116684	116899	+	216	71	108	116683	116898	+	216	71	110	116683	116898	+	216	71
107	variola B22R gene family protein	111	122782	128100	-	5319	1772	109	117577	122895	-	5319	1772	111	116947	122280	-	5334	1777	109	116946	122279	-	5334	1777	111	116946	122279	-	5334	1777
108	Virion envelope protein	112	128297	129430	+	1134	377	110	123092	124225	+	1134	377	112	122462	123595	+	1134	377	110	122461	123594	+	1134	377	112	122461	123594	+	1134	377
109	Virion release protein	113	129468	131360	+	1893	630	111	124263	126155	+	1893	630	113	123633	125525	+	1893	630	111	123632	125524	+	1893	630	113	123632	125524	+	1893	630
110	hypothetical protein	114	131400	132755	+	1356	451	112	126195	127550	+	1356	451	114	125565	126920	+	1356	451	112	125564	126919	+	1356	451	114	125564	126919	+	1356	451
111	Serine|threonine protein kinase, virus assembly	115	132833	134167	+	1335	444	113	127628	128962	+	1335	444	115	126998	128332	+	1335	444	113	126997	128331	+	1335	444	115	126997	128331	+	1335	444
112	Putative membrane protein	116	134142	134783	+	642	213	114	128937	129578	+	642	213	116	128307	128948	+	642	213	114	128306	128947	+	642	213	116	128306	128947	+	642	213
113	hypothetical protein	117	134874	135074	+	201	66	115	129669	129869	+	201	66	117	129039	129239	+	201	66	115	129038	129238	+	201	66	117	129038	129238	+	201	66
114	HAL3 domain	118	135443	135994	+	552	183	116	130239	130790	+	552	183	118	129609	130160	+	552	183	116	129608	130159	+	552	183	118	129608	130159	+	552	183
115	Ankyrin repeat gene family protein	119	137161	138789	+	1629	542	117	131957	132682	+	726	241	119	131327	132955	+	1629	542	117	131326	132954	+	1629	542	119	131326	132954	+	1629	542
								118	132648	133568	+	921	306
116	CC chemokine gene family protein	120	138811	139173	+	363	120	119	133590	133952	+	363	120	120	132977	133339	+	363	120	118	132976	133338	+	363	120	120	132976	133338	+	363	120
117	hypothetical protein	121	139720	141042	+	1323	440	120	134498	135820	+	1323	440	121	133885	135207	+	1323	440	119	133884	135206	+	1323	440	121	133884	135206	+	1323	440
118	RNA polymerase subunit, RP07	122	141044	141235	+	192	63	121	135822	136013	+	192	63	122	135209	135400	+	192	63	120	135208	135399	+	192	63	122	135208	135399	+	192	63
119	hypothetical protein	123	141235	141801	+	567	188	122	136013	136579	+	567	188	123	135400	135966	+	567	188	121	135399	135965	+	567	188	123	135399	135965	+	567	188
120	Virion core protein	124	141766	142797	-	1032	343	123	136544	137575	-	1032	343	124	135931	136962	-	1032	343	122	135930	136961	-	1032	343	124	135930	136961	-	1032	343
121	CC chemokine gene family protein	125	143201	143566	+	366	121	124	137979	138344	+	366	121	125	137366	137731	+	366	121	123	137365	137730	+	366	121	125	137365	137730	+	366	121
122	variola B22R gene family protein	126	144468	150080	-	5613	1870	125	139246	144858	-	5613	1870	126	138633	144245	-	5613	1870	124	138632	144244	-	5613	1870	126	138632	144244	-	5613	1870
123	variola B22R gene family protein	127	150111	155411	-	5301	1766	126	144889	150189	-	5301	1766	127	144276	149576	-	5301	1766	125	144275	149575	-	5301	1766	127	144275	149575	-	5301	1766
124	N1R|p28 gene family protein	128	156380	157243	+	864	287
125	V-type Ig domain	129	158151	159188	+	1038	345
126	Late transcription factor VLTF-1	130	159610	160392	+	783	260	127	150968	151750	+	783	260	128	150355	151137	+	783	260	126	150354	151136	+	783	260	128	150354	151136	+	783	260
127	Myristylated protein	131	160405	161415	+	1011	336	128	151763	152773	+	1011	336	129	151150	152160	+	1011	336	127	151149	152159	+	1011	336	129	151149	152159	+	1011	336
128	Myristylated membrane protein	132	161416	162147	+	732	243	129	152774	153505	+	732	243	130	152161	152892	+	732	243	128	152160	152891	+	732	243	130	152160	152891	+	732	243
129	hypothetical protein	133	162182	162472	+	291	96	130	153540	153830	+	291	96	131	152927	153217	+	291	96	129	152926	153216	+	291	96	131	152926	153216	+	291	96
130	hypothetical protein	134	162462	163367	-	906	301	131	153820	154725	-	906	301	132	153207	154112	-	906	301	130	153206	154111	-	906	301	132	153206	154111	-	906	301
131	DNA-binding virion core protien VP8	135	163393	164154	+	762	253	132	154751	155512	+	762	253	133	154138	154899	+	762	253	131	154137	154898	+	762	253	133	154137	154898	+	762	253
132	Putative membrane protein	136	164155	164544	+	390	129	133	155513	155902	+	390	129	134	154900	155289	+	390	129	132	154899	155288	+	390	129	134	154899	155288	+	390	129
133	hypothetical protein	137	164495	164941	+	447	148	134	155853	156299	+	447	148	135	155240	155686	+	447	148	133	155239	155685	+	447	148	135	155239	155685	+	447	148
134	Poly(A) polymerase small subunit PAP-S	138	164974	165900	+	927	308	135	156332	157258	+	927	308	136	155719	156645	+	927	308	134	155718	156644	+	927	308	136	155718	156644	+	927	308
135	RNA polymerase subunit RP022	139	165897	166457	+	561	186	136	157255	157815	+	561	186	137	156642	157202	+	561	186	135	156641	157201	+	561	186	137	156641	157201	+	561	186
136	Membrane protein	140	166447	166860	-	414	137	137	157805	158218	-	414	137	138	157192	157605	-	414	137	136	157191	157604	-	414	137	138	157191	157604	-	414	137
137	RNA polymerase subunit, RPO147	141	166901	170764	+	3864	1287	138	158259	162122	+	3864	1287	139	157646	161509	+	3864	1287	137	157645	161508	+	3864	1287	139	157645	161508	+	3864	1287
138	Protein-tyrosine phosphatase	142	170773	171273	-	501	166	139	162131	162631	-	501	166	140	161518	162018	-	501	166	138	161517	162017	-	501	166	140	161517	162017	-	501	166
139	hypothetical protein	143	171289	171861	+	573	190	140	162647	163219	+	573	190	141	162034	162606	+	573	190	139	162033	162605	+	573	190	141	162033	162605	+	573	190
140	Virion envelope protein, p35	144	172042	173025	-	984	327	141	163377	164360	-	984	327	142	162787	163770	-	984	327	140	162786	163769	-	984	327	142	162786	163769	-	984	327
141	RNA polymerase associated protein RAP94	145	173026	175422	-	2397	798	142	164361	166757	-	2397	798	143	163771	166167	-	2397	798	141	163770	166166	-	2397	798	143	163770	166166	-	2397	798
142	Late transcription factor VLTF-4	146	175566	176090	+	525	174	143	166901	167425	+	525	174	144	166311	166835	+	525	174	142	166310	166834	+	525	174	144	166310	166834	+	525	174
143	DNA topoisomerase	147	176091	177041	+	951	316	144	167426	168376	+	951	316	145	166836	167786	+	951	316	143	166835	167785	+	951	316	145	166835	167785	+	951	316
144	Putative 17 kDa protein	148	177046	177504	+	459	152	145	168381	168839	+	459	152	146	167791	168249	+	459	152	144	167790	168248	+	459	152	146	167790	168248	+	459	152
145	Molluscum contagiosum virus MC089L homolog	149	177467	177727	-	261	86	146	168802	169062	-	261	86	147	168212	168523	-	312	103	145	168211	168471	-	261	86	147	168211	168522	-	312	103
146	mRNA Capping enzyme, large subunit	150	177786	180341	+	2556	851	147	169121	171676	+	2556	851	148	168531	171086	+	2556	851	146	168530	171085	+	2556	851	148	168530	171085	+	2556	851
147	HT motif gene family protein	151	180400	180714	+	315	104	148	171735	172049	+	315	104	149	171145	171459	+	315	104	147	171144	171458	+	315	104	149	171144	171458	+	315	104
148	Virion protein	152	180711	181130	-	420	139	149	172046	172465	-	420	139	150	171456	171875	-	420	139	148	171455	171874	-	420	139	150	171455	171874	-	420	139
149	hypothetical protein	153	181398	181958	+	561	186	150	172733	173293	+	561	186	151	172143	172703	+	561	186	149	172142	172702	+	561	186	151	172142	172702	+	561	186
150	N1R|p28 gene family protein	154	182025	182855	+	831	276	151	173360	174190	+	831	276	152	172770	173600	+	831	276	150	172769	173599	+	831	276	152	172769	173599	+	831	276
151	Deoxycytidine kinase	155	182895	183602	+	708	235	152	174230	174937	+	708	235	153	173640	174347	+	708	235	151	173639	174346	+	708	235	153	173639	174346	+	708	235
152	HT motif gene family protein	156	183612	183995	-	384	127	153	174947	175330	-	384	127	154	174357	174740	-	384	127	152	174356	174739	-	384	127	154	174356	174739	-	384	127
153	hypothetical protein	157	184094	184720	+	627	208	154	175429	176055	+	627	208	155	174839	175465	+	627	208	153	174838	175464	+	627	208	155	174838	175464	+	627	208
154	hypothetical protein	158	184945	185397	+	453	150	155	176280	176732	+	453	150	156	175690	176142	+	453	150	154	175689	176141	+	453	150	156	175689	176141	+	453	150
155	N1R|p28 gene family protein	159	185426	186652	+	1227	408	156	176761	177987	+	1227	408	157	176171	177397	+	1227	408	155	176170	177396	+	1227	408	157	176170	177396	+	1227	408
	hypothetical protein	160	186701	186862	+	162	53	157	178036	178197	+	162	53	158	177446	177607	+	162	53	156	177445	177606	+	162	53	158	177445	177606	+	162	53
156	HT motif gene family protein	161	186908	187306	+	399	132	158	178243	178641	+	399	132	159	177653	178051	+	399	132	157	177652	178050	+	399	132	159	177652	178050	+	399	132
157	N1R|p28 gene family protein	162	187352	188287	+	936	311	159	178687	179622	+	936	311	160	178097	179032	+	936	311	158	178096	179031	+	936	311	160	178096	179031	+	936	311
158	Photolyase	163	188377	189771	+	1395	464	160	179712	180314	+	603	200	161	179122	179724	+	603	200	159	179121	179723	+	603	200	161	179121	179723	+	603	200
159	N1R|p28 gene family protein	164	189910	190635	+	726	241
160	hypothetical protein	165	190716	191186	+	471	156
161	N1R|p28 gene family protein	166	191234	191707	+	474	157	161	180382	180855	+	474	157	162	179792	180265	+	474	157	160	179791	180264	+	474	157	162	179791	180264	+	474	157
	hypothetical protein	167	192147	192302	+	156	51	162	181295	181450	+	156	51	163	180705	180860	+	156	51	161	180704	180859	+	156	51	163	180704	180859	+	156	51
	N1R|p28 gene family protein	168	192398	192556	+	159	52	163	181546	181704	+	159	52							162	180955	181113	+	159	52
162	Ankyrin repeat gene family protein	169	193085	194896	+	1812	603	164	182233	184044	+	1812	603	164	181643	183454	+	1812	603	163	181642	183453	+	1812	603	164	181642	183453	+	1812	603
163	N1R|p28 gene family protein	170	195129	195920	+	792	263	165	184277	185068	+	792	263	165	183687	184478	+	792	263	164	183686	184477	+	792	263	165	183686	184477	+	792	263
164	hypothetical protein	171	196417	197586	+	1170	389	166	185560	186729	+	1170	389	166	184970	186139	+	1170	389	165	184969	186138	+	1170	389	166	184969	186138	+	1170	389
165	Late transcription factor, VLTF-3	172	198653	199330	-	678	225	167	187796	188473	-	678	225	167	187206	187883	-	678	225	166	187205	187882	-	678	225	167	187205	187882	-	678	225
166	Molluscum contagiosum virus MC105L homolog	173	199327	199545	-	219	72	168	188470	188688	-	219	72	168	187880	188098	-	219	72	167	187879	188097	-	219	72	168	187879	188097	-	219	72
167	Virion core protein P4b	174	199560	201533	-	1974	657	169	188703	190676	-	1974	657	169	188113	190086	-	1974	657	168	188112	190085	-	1974	657	169	188112	190085	-	1974	657
168	Immunodominant virion protein	175	201596	202354	-	759	252	170	190739	191713	-	975	324	170	190149	190253	-	105	34	169	190148	190942	-	795	264	170	190148	190252	-	105	34
169	RNA polymerase subunit RPO19	176	202393	202896	+	504	167	171	191752	192255	+	504	167	171	191008	191499	+	492	163	170	190993	191484	+	492	163	171	191039	191530	+	492	163
170	hypothetical protein	177	202891	204015	-	1125	374	172	192250	193374	-	1125	374	172	191494	192618	-	1125	374	171	191479	192603	-	1125	374	172	191525	192649	-	1125	374
171	Early transcription factor large subunit, VETF-L	178	204019	206148	-	2130	709	173	193378	195504	-	2127	708	173	192622	194748	-	2127	708	172	192607	194733	-	2127	708	173	192653	194779	-	2127	708
172	Intermediate transcription factor, VITF-3	179	206214	207119	+	906	301	174	195570	196475	+	906	301	174	194814	195719	+	906	301	173	194799	195704	+	906	301	174	194845	195750	+	906	301
173	hypothetical protein	180	207081	207311	-	231	76	175	196437	196667	-	231	76	175	195681	195911	-	231	76	174	195666	195896	-	231	76	175	195712	195942	-	231	76
174	Virion core protein P4a	181	207312	209987	-	2676	891	176	196668	199343	-	2676	891	176	195912	198587	-	2676	891	175	195897	198572	-	2676	891	176	195943	198618	-	2676	891
175	hypothetical protein	182	210005	210829	+	825	274	177	199361	200185	+	825	274	177	198617	199429	+	813	270	176	198602	199414	+	813	270	177	198648	199460	+	813	270
176	Virion protein	183	210830	211345	-	516	171	178	200186	200701	-	516	171	178	199430	199945	-	516	171	177	199415	199930	-	516	171	178	199461	199976	-	516	171
177	hypothetical protein	184	211360	211566	+	207	68	179	200716	200922	+	207	68
178	Virion protein	185	211556	211771	-	216	71	180	200912	201127	-	216	71	179	200156	200371	-	216	71	178	200141	200356	-	216	71	179	200187	200402	-	216	71
179	Virion envelope protein	186	211838	212113	-	276	91	181	201194	201469	-	276	91	180	200438	200713	-	276	91	179	200423	200698	-	276	91	180	200469	200744	-	276	91
	A14.5L IMV membrane virulence protein orthologue??	187	212130	212291	-	162	53	182	201486	201647	-	162	53	181	200730	200891	-	162	53							181	200761	200922	-	162	53
180	hypothetical protein	188	212306	212599	-	294	97	183	201662	201955	-	294	97	182	200906	201199	-	294	97	180	200891	201184	-	294	97	182	200937	201230	-	294	97
181	Putative myristylated membrane protein	189	212583	213692	-	1110	369	184	201939	203048	-	1110	369	183	201183	202292	-	1110	369	181	201168	202277	-	1110	369	183	201214	202323	-	1110	369
182	Phosphorylated virion membrane protein	190	213708	214304	-	597	198	185	203064	203660	-	597	198	184	202308	202904	-	597	198	182	202293	202889	-	597	198	184	202339	202935	-	597	198
183	DNA helicase, transcriptional elongation	191	214319	215707	+	1389	462	186	203675	205063	+	1389	462	185	202919	204307	+	1389	462	183	202904	204292	+	1389	462	185	202950	204338	+	1389	462
184	hypothetical protein	192	215675	215941	-	267	88	187	205031	205297	-	267	88	186	204275	204541	-	267	88	184	204260	204526	-	267	88	186	204306	204572	-	267	88
185	hypothetical protein							188	205305	205430	-	126	41	187	204549	204674	-	126	41							187	204580	204705	-	126	41
186	Processivity factor	193	216289	217590	+	1302	433	189	205645	206946	+	1302	433	188	204889	206190	+	1302	433	185	204874	206175	+	1302	433	188	204920	206221	+	1302	433
187	hypothetical protein	194	217590	218060	+	471	156	190	206946	207416	+	471	156	189	206190	206660	+	471	156	186	206175	206645	+	471	156	189	206221	206691	+	471	156
188	Intermediate transcription factor, VITF-3	195	218071	219222	+	1152	383	191	207427	208578	+	1152	383	190	206671	207822	+	1152	383	187	206656	207807	+	1152	383	190	206702	207853	+	1152	383
189	RNA polymerase subunit, RPO132	196	219249	222722	+	3474	1157	192	208605	212078	+	3474	1157	191	207849	211322	+	3474	1157	188	207834	211307	+	3474	1157	191	207880	211353	+	3474	1157
	A type inclusion protein							193	212067	212231	-	165	54	192	211311	211475	-	165	54	189	211296	211460	-	165	54	192	211342	211506	-	165	54
	A type inclusion protein							194	212329	212619	-	291	96	193	211573	211863	-	291	96	190	211558	211848	-	291	96	193	211604	211894	-	291	96
190	A type inclusion protein	197	222711	224531	-	1821	606	195	212634	213884	-	1251	416	194	211878	213128	-	1251	416	191	211863	213113	-	1251	416	194	211909	213159	-	1251	416
191	A type inclusion protein	198	224567	225988	-	1422	473	196	213920	215341	-	1422	473	195	213164	214585	-	1422	473	192	213149	214570	-	1422	473	195	213195	214616	-	1422	473
192	hypothetical protein	199	225989	226414	-	426	141	197	215342	215767	-	426	141	196	214586	215011	-	426	141	193	214571	214996	-	426	141	196	214617	215042	-	426	141
193	RNA polymerase subunit, RP035	200	226429	227337	-	909	302	198	215782	216690	-	909	302	197	215026	215934	-	909	302	194	215011	215919	-	909	302	197	215057	215965	-	909	302
194	hypothetical protein	201	227312	227536	-	225	74	199	216665	216889	-	225	74	198	215909	216133	-	225	74	195	215894	216118	-	225	74	198	215940	216164	-	225	74
195	hypothetical protein	202	227715	228056	+	342	113	200	217069	217410	+	342	113	199	216313	216654	+	342	113	196	216298	216639	+	342	113	199	216344	216685	+	342	113
196	hypothetical protein	203	228057	228419	+	363	120	201	217411	217773	+	363	120	200	216673	217017	+	345	114	197	216658	217002	+	345	114	200	216704	217048	+	345	114
197	Virion assembly protein	204	228408	229313	-	906	301	202	217762	218667	-	906	301	201	217006	217911	-	906	301	198	216991	217896	-	906	301	201	217037	217942	-	906	301
198	C-type lectin-like protein	205	229500	230021	+	522	173	203	218854	219375	+	522	173	202	218098	218619	+	522	173	199	218083	218604	+	522	173	202	218129	218650	+	522	173
199	V-type Ig domain	206	230076	230735	+	660	219	204	219430	220089	+	660	219	203	218674	219333	+	660	219	200	218659	219318	+	660	219	203	218705	219364	+	660	219
200	V-type Ig domain	207	230716	231507	+	792	263	205	220070	220861	+	792	263	204	219314	220105	+	792	263	201	219299	220090	+	792	263	204	219345	220136	+	792	263
201	hypothetical protein	208	231528	232379	+	852	283	206	220882	221733	+	852	283	205	220126	220977	+	852	283	202	220111	220962	+	852	283	205	220157	221008	+	852	283
	Glyco-Gag protein	209	233291	234790	+	1500	499
	Gag-Pol polyprotein	210	234914	238372	+	3459	1152
	Envelope glycoprotein	211	238675	240069	+	1395	464
203	Tyrosine protein kinase	212	240443	241300	+	858	285	207	222056	222913	+	858	285	206	221300	222157	+	858	285	203	221285	222142	+	858	285	206	221331	222188	+	858	285
204	Serpin gene family protein	213	241336	242364	+	1029	342	208	222949	223977	+	1029	342	207	222193	223221	+	1029	342	204	222178	223206	+	1029	342	207	222224	223252	+	1029	342
205	hypothetical protein	214	242367	243023	-	657	218	209	223980	224636	-	657	218	208	223224	223880	-	657	218	205	223209	223865	-	657	218	208	223255	223911	-	657	218
206	G protein-coupled receptor gene family protein	215	243138	244064	+	927	308	210	224751	225677	+	927	308	209	223995	224921	+	927	308	206	223980	224906	+	927	308	209	224026	224952	+	927	308
207	hypothetical protein	216	244074	244376	+	303	100	211	225687	225941	+	255	84	210	224931	225233	+	303	100	207	224916	225218	+	303	100	210	224962	225264	+	303	100
	hypothetical protein							212	226876	227079	+	204	67	211	226119	226322	+	204	67	208	226104	226307	+	204	67	211	226150	226353	+	204	67
209	HT motif gene family protein	217	245731	246123	-	393	130	213	227345	227737	-	393	130	212	226588	226980	-	393	130	209	226573	226965	-	393	130	212	226619	227011	-	393	130
210	hypothetical protein	218	246627	246827	+	201	66	214	228241	228441	+	201	66	213	227553	227684	+	132	43	210	227514	227669	+	156	51	213	227584	227715	+	132	43
211	EGF-like protein vaccinia C11R	219	246766	247143	+	378	125	215	228380	228757	+	378	125	214	227623	228000	+	378	125	211	227608	227985	+	378	125	214	227654	228031	+	378	125
212	serine|threonine protein kinase	220	247146	248057	+	912	303	216	228760	229671	+	912	303	215	228003	228914	+	912	303	212	227988	228899	+	912	303	215	228034	228945	+	912	303
213	hypothetical protein	221	248108	248596	+	489	162	217	229722	230228	+	507	168	216	228965	229453	+	489	162	213	228950	229438	+	489	162	216	228996	229484	+	489	162
214	Putative 13.7 kDa protein	222	248935	249309	+	375	124	218	230548	230922	+	375	124	217	229792	230166	+	375	124	214	229777	230151	+	375	124	217	229823	230197	+	375	124
215	hypothetical protein	223	249422	249646	+	225	74	219	231035	231259	+	225	74	218	230279	230503	+	225	74	215	230264	230488	+	225	74	218	230310	230534	+	225	74
	hypothetical protein	224	249790	249945	+	156	51	220	231403	231531	+	129	42	219	230647	230775	+	129	42							219	230678	230806	+	129	42
216	Ankyrin repeat gene family protein	225	250041	250931	+	891	296	221	231627	232517	+	891	296	220	230871	231761	+	891	296	216	230856	231746	+	891	296	220	230902	231792	+	891	296
217	hypothetical protein	226	251360	252346	+	987	328	222	232946	233932	+	987	328	221	232190	233176	+	987	328	217	232175	233161	+	987	328	221	232221	233207	+	987	328
218	Ankyrin repeat gene family protein	227	252386	253771	+	1386	461	223	233972	235357	+	1386	461	222	233216	234601	+	1386	461	218	233201	234586	+	1386	461	222	233247	234632	+	1386	461
219	Ankyrin repeat gene family protein	228	253801	255105	+	1305	434	224	235387	236340	+	954	317	223	234631	235584	+	954	317	219	234616	235569	+	954	317	223	234662	235615	+	954	317
221	vaccinia A47L homolog	229	255107	255658	-	552	183	225	236361	236633	+	273	90	224	235605	235877	+	273	90	220	235590	235862	+	273	90	224	235636	235908	+	273	90
222	Ankyrin repeat gene family protein	230	255746	257989	+	2244	747
223	Ankyrin repeat gene family protein	231	258201	258626	+	426	141	226	236845	237270	+	426	141	225	236089	236514	+	426	141	221	236074	236499	+	426	141	225	236120	236545	+	426	141
224	Ankyrin repeat gene family protein	232	258631	259071	+	441	146	227	237275	237715	+	441	146	226	236519	236959	+	441	146	222	236504	236944	+	441	146	226	236550	236990	+	441	146
	hypothetical protein	233	259126	259251	-	126	41													223	236999	237124	-	126	41
225	vaccinia B20R homolog	234	259448	259762	+	315	104	228	238092	238406	+	315	104	227	237336	237650	+	315	104	224	237321	237635	+	315	104	227	237367	237681	+	315	104
226	serine|threonine protein kinase	235	259765	260643	+	879	292	229	238409	239287	+	879	292	228	237653	238531	+	879	292	225	237638	238516	+	879	292	228	237684	238562	+	879	292
227	Ankyrin repeat gene family protein	236	260696	261781	+	1086	361	230	239340	240425	+	1086	361	229	238584	239669	+	1086	361	226	238569	239654	+	1086	361	229	238615	239700	+	1086	361
228	Ankyrin repeat gene family protein	237	261871	263448	+	1578	525	231	240516	242093	+	1578	525	230	239761	241338	+	1578	525	227	239746	241323	+	1578	525	230	239792	241369	+	1578	525
	hypothetical protein							232	243267	243359	-	93	30							228	242497	242589	-	93	30
229	hypothetical protein	238	264622	265164	-	543	180	233	243385	243810	-	426	141	231	242630	243055	-	426	141	229	242615	243040	-	426	141	231	242661	243086	-	426	141
230	Ankyrin repeat gene family protein	239	265296	265862	+	567	188	234	243942	244508	+	567	188	232	243187	243753	+	567	188	230	243172	243738	+	567	188	232	243218	243784	+	567	188
231	Ankyrin repeat gene family protein	240	265826	266596	+	771	256	235	244472	245242	+	771	256	233	243717	244487	+	771	256	231	243702	244472	+	771	256	233	243748	244518	+	771	256
232	Ankyrin repeat gene family protein	241	266863	268311	+	1449	482	236	245509	246957	+	1449	482	234	244775	246202	+	1428	475	232	244760	246187	+	1428	475	234	244806	246233	+	1428	475
233	Ankyrin repeat gene family protein	242	268354	269892	+	1539	512	237	247000	248538	+	1539	512	235	246245	247783	+	1539	512	233	246230	247768	+	1539	512	235	246276	247814	+	1539	512
234	Ankyrin repeat gene family protein	243	269923	271209	+	1287	428	238	248569	249855	+	1287	428	236	247814	249100	+	1287	428	234	247799	249085	+	1287	428	236	247845	249131	+	1287	428
235	C-type lectin gene family protein	244	271228	271659	+	432	143	239	249874	250305	+	432	143	237	249119	249550	+	432	143	235	249104	249535	+	432	143	237	249150	249581	+	432	143
236	N1R|p28 gene family protein	245	271662	272504	+	843	280	240	250308	251150	+	843	280	238	249553	250395	+	843	280	236	249538	250380	+	843	280	238	249584	250426	+	843	280
237	hypothetical protein	246	272513	272716	-	204	67	241	251159	251362	-	204	67							237	250389	250592	-	204	67
239	C-type lectin gene family protein	247	272832	273323	-	492	163	242	251619	251969	-	351	116	239	250864	251214	-	351	116	238	250849	251199	-	351	116	239	250895	251245	-	351	116
240	Ankyrin repeat gene family protein	248	273442	274674	+	1233	410	243	252088	253320	+	1233	410	240	251333	252565	+	1233	410	239	251318	252550	+	1233	410	240	251364	252596	+	1233	410
241	Ankyrin repeat gene family protein	249	275073	275633	+	561	186							241	252964	253524	+	561	186	240	252949	253509	+	561	186	241	252995	253555	+	561	186
242	Ankyrin repeat gene family protein	250	276985	278919	+	1935	644							242	254876	256810	+	1935	644	241	254861	256795	+	1935	644	242	254907	256841	+	1935	644
244	Ankyrin repeat gene family protein	251	279892	281898	+	2007	668							243	257783	259789	+	2007	668	242	257768	259774	+	2007	668	243	257814	259820	+	2007	668
245	Ankyrin repeat gene family protein	252	281907	283217	-	1311	436							244	259798	261108	-	1311	436	243	259783	261093	-	1311	436	244	259829	261139	-	1311	436
246	Ankyrin repeat gene family protein	253	283599	285377	+	1779	592							245	261490	263268	+	1779	592	244	261475	263253	+	1779	592	245	261521	263299	+	1779	592
247	EFc gene family protein	254	285430	285804	+	375	124							246	263321	263695	+	375	124	245	263306	263680	+	375	124	246	263352	263726	+	375	124
248	N1R|p28 gene family protein	255	285916	286371	+	456	151	244	254020	254475	+	456	151	247	263807	264262	+	456	151	246	263792	264247	+	456	151	247	263838	264293	+	456	151
249	hypothetical protein	256	286752	287069	+	318	105	245	254856	255173	+	318	105	248	264643	264960	+	318	105	247	264628	264945	+	318	105	248	264674	264991	+	318	105
250	hypothetical protein	257	287298	287720	-	423	140	246	255402	255824	-	423	140	249	265189	265611	-	423	140	248	265174	265596	-	423	140	249	265220	265642	-	423	140
251	Serpin gene family protein	258	287836	288282	+	447	148	247	255940	256386	+	447	148	250	265727	266173	+	447	148	249	265712	266158	+	447	148	250	265758	266204	+	447	148
252	hypothetical protein	259	288485	288631	-	147	48	248	256589	256735	-	147	48	251	266376	266522	-	147	48							251	266407	266553	-	147	48
253	C-type lectin gene family protein	260	289221	289724	-	504	167	249	257325	257828	-	504	167	252	267112	267615	-	504	167	250	267097	267600	-	504	167	252	267143	267646	-	504	167
255	C4L|C10L-like gene family protein	261	290218	291474	-	1257	418	250	258322	259578	-	1257	418	253	268109	269365	-	1257	418	251	268094	269350	-	1257	418	253	268140	269396	-	1257	418
256	EFc gene family protein	262	291816	292184	+	369	122	251	259920	260288	+	369	122	254	269707	270075	+	369	122	252	269692	270060	+	369	122	254	269738	270106	+	369	122
258	C-type lectin gene family protein	263	292558	292905	+	348	115	252	260662	261009	+	348	115	255	270425	270796	+	372	123	253	270410	270781	+	372	123	255	270456	270827	+	372	123
259	hypothetical protein	264	293370	294038	-	669	222	253	261474	262142	-	669	222	256	271261	271929	-	669	222	254	271246	271914	-	669	222	256	271292	271960	-	669	222
260	C-type lectin gene family protein	265	294914	295531	+	618	205							257	272805	273422	+	618	205	255	272790	273407	+	618	205	257	272836	273453	+	618	205
			295575	297263	+	1689
									262205	263164	+	960	319
									262229	265909	+	3681	1226
									262237	264447	+	2211	736
