# Supplementary material for: Genetic Diversity of Fowlpox Virus and Putative Genes Involved in Its Pathogenicity
Source: Microbiol Spectr. 2022 Sep 8;10(5):e01415-22. doi: 10.1128/spectrum.01415-22 (PMC9603804; doi:10.1128/spectrum.01415-22)
Supplement: Supplemental file 3 — Download spectrum.01415-22-s0003.xlsx, XLSX file, 0.03 MB [file spectrum.01415-22-s0003.xlsx]

## Sheet: Sheet1
Table S3. Details of the sequencing reads
	Instrument	Total reads	Mean read length	Average coverage	De novo assembly size (bp)	Hybrid assembly size (bp)
99866	NovaSeq	19123696	149.0	3565.31	297453	-
05113	NovaSeq	18086642	148.5	890.43	297389	-
10D392	NovaSeq	17960126	150.0	6819.57	297482	-
13D121	MiSeq	4540364	148.6	98.84	297322	-
14D047	NovaSeq	14310848	148.6	2535.48	297407	-
15D039	NovaSeq	15916164	144.1	42.34	297159	-
18Q061	MiSeq	2556610	148.8	188.06	296964	-
18R056	NovaSeq	18258518	149.6	4834.6	297398	-
18R059	NovaSeq	18084516	149.7	4937.61	297431	-
19D064	MiSeq	2267518	148.8	157.52	297250	-
2755	MiSeq	8461026	148.8	157.38	297405	-
V-CMP	NovaSeq Nanopore	22,761,198 319,750	146.8 1,352.9	1687.66 -	256,555 -	287251
V-DS	NovaSeq Nanopore	27,400,892 2,689,680	144.7 2,550.0	123.65 -	256,227 -	287618
V-KR	NovaSeq Nanopore	29,271,284 985,159	144.1 1,324.4	147.25 -	256,294 -	292650
V-JA	MiSeq	4358068	148.0	144.57	288501	-
V-POXINE	MiSeq Nanopore	7,703,106 731,047	148.8 854.2	430.35 -	270,709 -	295688
V-BLEN	MiSeq Nanopore	8,229,476 978,575	148.6 518.5	1218.81 -	258,181 -	291194

## Sheet: 시트1
sample			De novo assembly
	sequencing Instrument	Total reads	average coverage	N50	Mean read length	De novo assembly size (bp)	Hybrid assembly size (bp)
99866	NovaSeq	19123696	3565.31	423
05113	NovaSeq		890.43	406
10D392	NovaSeq	17960126	6819.57	463
13D121	MiSeq	4540364	98.84	406
14D047	NovaSeq	14310848	2535.48	403
15D039	MiSeq		42.34	383
18Q061	MiSeq	2556610	188.06	400
18R056	NovaSeq	18258518	4834.6	421
18R059	NovaSeq	18084516	4937.61	437
19D064	MiSeq	2267518	157.52	391
2755	MiSeq	8461026	157.38	439
V_cmp	NovaSeq	22761198	1687.66	384
V_ds	MiSeqNanopore		123.65	379
V_kr	MiSeqNanopore		147.25	374
V_ja	MiSeqNanopore		144.57	406
V_poxine	MiSeqNanopore	7703106	430.35	520
V_blen	NovaSeqNanopore		1218.81	493

## Sheet: 시트2
no.	collected from	coverage	sequencing equipment
10D392	not collected	6819.57	novaseq
13D121	skin	98.84	miseq
14D047	skin	2535.48	novaseq
15D039	skin	42.34	miseq
18Q061	trachea	188.06	miseq
18R056	skin	4834.6	novaseq
18R059	skin	4937.61	novaseq
19D064	skin	157.52	miseq
2755	michigan state university	157.38	miseq
05113	skin	890.43	novaseq
99866	trachea	3565.31	novaseq
V_poxine	not collected	430.35	miseq + flow cell
V_blen	not collected	1218.81	novaseq + flow cell
V_cmp	not collected	1687.66	novaseq
V_ds	not collected	123.65	miseq + flow cell
V_kr	not collected	147.25	miseq + flow cell
V_ja	not collected	144.57	miseq + flow cell

## Sheet: 시트3
common
